# Supplementary material for: High-Resolution Characterization of KIR Genes in a Large North American Cohort Reveals Novel Details of Structural and Sequence Diversity
Source: Front Immunol. 2021 May 7;12:674778. doi: 10.3389/fimmu.2021.674778 (PMC8137979; doi:10.3389/fimmu.2021.674778)
Supplement: Supplementary Table 1 — KIR gene-content frequencies in European-Americans. [file DataSheet_1.xlsx]

## Sheet: Supp table 1
Genes	Carrier frequencies (%)	Gene frequencies
KIR2DL1	97.23	0.8488
KIR2DL23	100	0.9951
KIR2DL2	50.23	0.2908
KIR2DL3	91.78	0.7042
KIR2DL4	99.95	0.9824
KIR2DL5	50.09	0.3354
KIR2DL5A	36.8	0.2022
KIR2DL5B	21.61	0.1156
KIR2DS1	39.72	0.2237
KIR2DS2	50.61	0.2937
KIR2DS35	50.05	0.2937
KIR2DS3	27.84	0.1609
KIR2DS5	32.02	0.1701
KIR2DS4	94.93	0.7735
KIR3DL1S1	99.95	0.9805
KIR3DL1	91.78	0.7664
KIR3DS1	38.78	0.2141
KIR3DL2	100	0.9995
KIR2DP1	97.42	0.8357
KIR3DP1	99.95	0.9840

## Sheet: Supp Table 2
KIR3DL3	f	KIR2DL23	f	KIR2DS2	f	KIR2DS35	f	KIR2DL1	f	KIR2DL4	f	KIR3DL1S1	f	KIR2DL5	f	KIR2DS1	f	KIR2DS4	f	KIR3DL2	f
3DL3*00101	0.115962	2DL3*00101	0.383568	2DS2*abs	0.706338	2DS35*abs	0.661737	2DL1*00302	0.381221	2DL4*00501	0.209624	3DS1*01301	0.188732	2DL5*abs	0.661502	2DS1*abs	0.776291	2DS4*00101	0.278169	3DL2*00701	0.180282
3DL3*00301	0.112207	2DL3*00201	0.252113	2DS2*00101	0.24108	2DS5*00201	0.164319	2DL1*00201	0.242019	2DL4*00801	0.179108	3DL1*00101	0.16385	2DL5A*00101	0.10892	2DS1*00201	0.174178	2DS4*abs	0.226526	3DL2*00201	0.142254
3DL3*00901	0.103521	2DL2*00101	0.148122	Undetermined/new	0.0429577	2DS3*00103	0.124413	2DL1*abs	0.167606	2DL4*00102	0.167371	3DL1*00401	0.138498	Undetermined/new	0.0908451	Undetermined/new	0.0457746	2DS4*00301	0.146244	3DL2*00101	0.130282
3DL3*01302	0.0375587	2DL2*00301	0.115493	2DS2*002	0.00892019	2DS3*00201	0.02277	2DL1*00401	0.114789	2DL4*00802	0.167136	3DL1*00501	0.121831	2DL5B*00201	0.0861502	2DS1*006	0.0028169	2DS4*010	0.143427	3DL2*00301	0.0950704
3DL3*00302	0.035446	2DL3*00501	0.0429577	2DS2*00104	0.000234742	Undetermined/new	0.0187793	2DL1*001	0.0535211	2DL4*011	0.130516	3DL1*002	0.0946009	2DL5A*00501	0.0382629	2DS1*00501	0.000704225	2DS4*00601	0.120423	3DL2*00103	0.0873239
3DL3*00202	0.0323944	Undetermined/new	0.0241784	2DS2*006	0.000234742	2DS3*003N	0.00516432	2DL1*007	0.0117371	2DL4*00103	0.0800469	3DL1*01502	0.0624413	2DL5B*00801	0.00422535	2DS1*00502	0.000234742	2DS4*00401	0.0356808	3DL2*00501	0.0683099
3DL3*00102	0.0305164	2DL3*00110	0.0110329	2DS2*008	0.000234742	2DS5*015	0.00117371	Undetermined/new	0.0103286	2DL4*00602	0.0246479	3DL1*008	0.0481221	2DL5A*01201	0.0028169			Undetermined/new	0.0288732	Undetermined/new	0.0455399
3DL3*017	0.0269953	2DL3*003	0.00680751			2DS3*008	0.000704225	2DL1*008	0.00399061	2DL4*abs	0.0173709	Undetermined/new	0.0462441	2DL5B*010	0.00234742			2DS4*00104	0.0192488	3DL2*00901	0.0326291
3DL3*00206	0.0253521	2DL2*009	0.00657277			2DS5*007	0.000469484	2DL1*032N	0.00399061	Undetermined/new	0.0147887	3DL1*00701	0.0267606	2DL5A*00102	0.00211268			2DS4*014	0.000938967	3DL2*01001	0.0323944
3DL3*01402	0.0239437	2DL23*abs	0.00492958			2DS3*005	0.000234742	2DL1*034	0.00399061	2DL4*00603	0.0056338	3DL1S1*abs	0.0199531	2DL5B*00601	0.000938967			2DS4*00102	0.000469484	3DL2*00902	0.0288732
3DL3*01301	0.0201878	2DL3*015	0.00117371			2DS5*006	0.000234742	2DL1*020	0.00328638	2DL4*00902	0.00117371	3DS1*01301	0.0192488	2DL5A*00103	0.000704225					3DL2*008	0.028169
Undetermined/new	0.0197183	2DL2*00602	0.000704225					2DL1*00402	0.00258216	2DL4*010	0.000938967	3DL1*02001	0.0178404	2DL5A*021	0.000469484					3DL2*10701	0.0169014
3DL3*00402	0.0192488	2DL3*009	0.000704225					2DL1*00602	0.000469484	2DL4*013	0.000704225	3DL1*00402	0.0157277	2DL5B*00203	0.000469484					3DL2*01004	0.0140845
3DL3*01501	0.0192488	2DL2*008	0.000469484					2DL1*01202	0.000234742	2DL4*022	0.000469484	3DL1*009	0.00985915	2DL5B*00701	0.000234742					3DL2*018	0.0140845
3DL3*041	0.0192488	2DL2*012	0.000469484					2DL1*014	0.000234742	2DL4*00502	0.000234742	3DL1*019	0.00821596							3DL2*01101	0.0119718
3DL3*01405	0.0185446	2DL3*030	0.000469484							2DL4*015	0.000234742	3DL1*053	0.0056338							3DL2*00202	0.0105634
3DL3*007	0.0180751	2DL3*025	0.000234742									3DL1*01501	0.00187793							3DL2*06202	0.0084507
3DL3*019	0.0159624											3DL1*039	0.00164319							3DL2*023	0.00821596
3DL3*01001	0.015493											3DL1*033	0.00140845							3DL2*00709	0.00704225
3DL3*00207	0.0150235											3DL1*016	0.000938967							3DL2*01902	0.00539906
3DL3*01306	0.0140845											3DL1*017	0.000469484							3DL2*01901	0.00375587
3DL3*01403	0.0140845											3DL1*01702	0.000469484							3DL2*057	0.0028169
3DL3*00902	0.0138498											3DL1*021	0.000469484							3DL2*076	0.0028169
3DL3*00201	0.013615											3DL1*02901	0.000469484							3DL2*00602	0.00258216
3DL3*00601	0.0133803											3DL1*052	0.000469484							3DL2*015	0.00258216
3DL3*00104	0.0122066											3DL1*109	0.000469484							3DL2*00601	0.00187793
3DL3*020	0.0122066											3DS1*010	0.000469484							3DL2*020	0.00187793
3DL3*01601	0.0119718											3DL1*0101	0.000234742							3DL2*021	0.00164319
3DL3*00205	0.0107981											3DL1*018	0.000234742							3DL2*034	0.00164319
3DL3*00801	0.00985915											3DL1*024N	0.000234742							3DL2*10601	0.00164319
3DL3*01303	0.00962441											3DL1*037	0.000234742							3DL2*048	0.00140845
3DL3*00103	0.00938967											3DL1*039	0.000234742							3DL2*04301	0.000938967
3DL3*01102	0.00938967											3DL1*041	0.000234742							3DL2*04302	0.000938967
3DL3*048	0.00892019											3DL1*043	0.000234742							3DL2*06201	0.000938967
3DL3*030	0.0084507											3DL1*054	0.000234742							3DL2*00708	0.000469484
3DL3*00602	0.00751174											3DL1*056	0.000234742							3DL2*01301	0.000469484
3DL3*02501	0.00680751											3DL1*063	0.000234742							3DL2*06002	0.000469484
3DL3*01401	0.00586854											3DL1*072	0.000234742							3DL2*abs	0.000469484
3DL3*00203	0.0056338											3DL1*088	0.000234742							3DL2*00104	0.000234742
3DL3*02701	0.00539906											3DS1*01301	0.000234742							3DL2*00108	0.000234742
3DL3*01404	0.00492958											3DS1*01306	0.000234742							3DL2*00203	0.000234742
3DL3*00209	0.00469484																			3DL2*01102	0.000234742
3DL3*01002	0.00469484																			3DL2*01103	0.000234742
3DL3*01307	0.00446009																			3DL2*016	0.000234742
3DL3*01304	0.00375587																			3DL2*027	0.000234742
3DL3*036	0.00375587																			3DL2*028	0.000234742
3DL3*00904	0.00352113																			3DL2*040	0.000234742
3DL3*044	0.00352113																			3DL2*063	0.000234742
3DL3*01101	0.00234742																			3DL2*098	0.000234742
3DL3*01305	0.00234742																			3DL2*10801	0.000234742
3DL3*01309	0.00234742
3DL3*02703	0.00234742
3DL3*028	0.00234742
3DL3*031	0.00234742
3DL3*02602	0.00211268
3DL3*01801	0.00187793
3DL3*045	0.00187793
3DL3*04901	0.00187793
3DL3*01308	0.00164319
3DL3*01407	0.00140845
3DL3*02102	0.00140845
3DL3*023	0.00140845
3DL3*00210	0.00117371
3DL3*00802	0.000938967
3DL3*01502	0.000938967
3DL3*02601	0.000938967
3DL3*00204	0.000704225
3DL3*01003	0.000704225
3DL3*02101	0.000704225
3DL3*057	0.000704225
3DL3*00211	0.000469484
3DL3*01406	0.000469484
3DL3*034	0.000469484
3DL3*043	0.000469484
3DL3*046	0.000469484
3DL3*005	0.000234742
3DL3*012	0.000234742
3DL3*01602	0.000234742
3DL3*022	0.000234742
3DL3*02502	0.000234742
3DL3*029	0.000234742
3DL3*042	0.000234742
3DL3*047	0.000234742
3DL3*04802	0.000234742

## Sheet: Supp Table 3
Haplotype	KIR3DL3	KIR2DL23	KIR2DS2	KIR52DL5B	KIR2DS35	KIR2DL1	KIR2DL4	KIR3DL1S1	KIR2DL5A	KIR2DS35	KIR2DS1	KIR2DS4	KIR3DL2	f
cB04~tB03	*00301	2*00101	*00101	*00201	-	-	-	-	-	3*00201	*00201	-	*00701	3
cB04~tB03	*00301	2*00101	*00101	new	-	-	-	-	-	5*00201	*00201	-	*00701	3
cB04~tB03	*00402	2*00301	*00101	*00801	-	-	-	-	-	5*00201	*00201	-	*00701	2
cB04~tB03	*00301	2*00101	*00101	*00801	-	-	-	-	-	5*00201	*00201	-	*00701	2
cB04~tB03	*01403	2*00301	*00101	*00801	-	-	-	-	-	5*00201	*00201	-	*00701	1
cB04~tB03	*020	2*00101	*00101	*00801	-	-	-	-	-	5*00201	*00201	-	*00701	1
cB04~tB03	*007	2*00301	*00101	*00801	-	-	-	-	-	5*00201	*00201	-	*00701	1
cB04~tB03	*01101	2*00301	*00101	*00601	-	-	-	-	-	5*00201	*00201	-	*00701	1
cB04~tB03	*01405	2*00301	*00101	new	-	-	-	-	-	5*00201	*00201	-	*00701	1
cB04~tB03	*028	2*00101	*00101	*00801	-	-	-	-	-	5*00201	*00201	-	*00701	1
cB04~tB03	*00301	2*00101	*00101	*00203	-	-	-	-	-	5*00201	*00201	-	*00701	1
cB04~tB03	*00302	2*00101	*00101	new	-	-	-	-	-	5*00201	*00201	-	*00701	1
cB04~tB03	*01402	2*00101	*00101	*00203	-	-	-	-	-	5*00201	*00201	-	*034	1
cB04~tB03	*00301	2*00301	*00101	*00201	-	-	-	-	-	3*00201	*00201	-	*00701	1
cB04~tB03	*01601	2*00101	*00101	new	-	-	-	-	-	5*00201	*00201	-	*034	1
cB04~tB03	*01403	2*00101	*00101	*00201	-	-	-	-	-	3*00201	*00201	-	*00701	1
cB04~tB03	*01601	2*00101	*00101	*00801	-	-	-	-	-	5*00201	*00201	-	*00701	1
cB04~tB03	*01405	2*00101	*00101	*00801	-	-	-	-	-	5*00201	*00201	-	*00701	1
cB04~tB03	*01403	2*00101	*00101	*00801	-	-	-	-	-	5*00201	*00201	-	*00701	1
cB04~tB03	*00302	2*00101	*00101	*00801	-	-	-	-	-	5*00201	*00201	-	*00701	1
cB04~tB03	*01402	2*00101	*00101	*00801	-	-	-	-	-	5*00201	*00201	-	*034	1

## Sheet: Supp Table 4
Allele 1	Allele 2	D'	r2	p
2DL5B*00201	2DS3*00103	1	0.95	<10-5
2DL4*00501	3DS1*01301	0.97	0.94	<10-5
3DS1*01301	2DS1*00201	0.98	0.93	<10-5
3DL1*00701	3DL2*008	1	0.92	<10-5
2DL3*00201	2DL1*00201	0.97	0.89	<10-5
2DL4*00501	2DS1*00201	0.96	0.89	<10-5
2DL5A*00101	2DS5*00201	1	0.89	<10-5
2DL4*00801	3DL1*00101	0.99	0.85	<10-5
2DL4*011	3DL1*00501	0.95	0.85	<10-5
2DL3*00101	2DL1*00302	0.94	0.83	<10-5
2DS3*00103	2DL1*00401	0.98	0.83	<10-5
2DL3*00501	2DL1*001	0.99	0.82	<10-5
2DL5B*00201	2DL1*00401	0.95	0.82	<10-5
2DL4*011	2DS4*010	0.98	0.79	<10-5
3DL1*00501	2DS4*010	0.99	0.78	<10-5
2DS1*00201	3DL2*00701	0.95	0.771	<10-5
2DS4*00401	3DL2*008	0.99	0.77	<10-5
3DS1*01301	2DS5*00201	0.98	0.77	<10-5
3DS1*01301	3DL2*00701	0.96	0.77	<10-5
2DL4*00602	3DL2*008	1	0.76	<10-5
2DL4*00501	3DL2*00701	0.94	0.73	<10-5
2DL4*00802	3DL1*00401	0.95	0.73	<10-5
2DS5*00201	2DS1*00201	0.96218	0.71644	<10-5
3DL1*00701	2DS4*00401	0.99	0.71	<10-5
2DL4*00501	2DS5*00201	0.97	0.7	<10-5
2DL4*00102	3DL2*00201	0.9	0.683	<10-5
2DL4*00602	3DL1*00701	0.91	0.68	<10-5
3DL1*01501	3DL2*01301	1	0.66	<10-5
3DS1*01301	2DL5A*00101	0.99	0.66	<10-5
2DL4*00501	2DL5A*00101	0.98	0.65	<10-5
2DL5A*00101	2DS1*00201	0.97	0.65	<10-5
2DL2*00101	2DL5B*00201	0.93	0.63	<10-5
2DL4*00103	3DL1*008	1	0.6	<10-5
2DL5A*00501	2DS3*00201	0.98	0.6	<10-5
2DL4*00602	2DS4*00401	0.99	0.58	<10-5
3DL1*00101	3DL2*00101	0.84	0.57	<10-5
2DL2*00101	2DS3*00103	0.86	0.55	<10-5
2DS5*00201	3DL2*00701	0.77451	0.54319	<10-5
3DL1*00501	3DL2*00103	0.91	0.54	<10-5
2DL4*00801	3DL2*00101	0.85	0.53	<10-5
2DL5A*00101	3DL2*00701	0.788	0.503	<10-5
2DL4*011	3DL2*00103	0.89	0.5	<10-5
2DL4*00102	3DL1*002	0.92	0.49	<10-5
2DL2*00101	2DL1*00401	0.84	0.47	<10-5
2DL4*00102	2DS4*00101	1	0.47	<10-5
2DL2*00301	2DS2*00101	1	0.45	<10-5
3DL1*02001	3DL2*00902	0.85	0.43	<10-5
2DS4*00101	3DL2*00201	1	0.4	<10-5
3DL1*002	3DL2*00201	0.77	0.4	<10-5
2DL4*00802	2DS4*00601	0.75	0.39	<10-5
3DL3*041	2DL3*00501	0.93344	0.39	<10-5
3DL3*041	2DL1*001	0.98	0.37	<10-5
2DL2*00101	2DS2*00101	0.90674	0.34	<10-5
2DL4*00802	3DL2*00501	0.94	0.33	<10-5
3DL1*00401	3DL2*00501	0.796	0.29	<10-5
3DL3*00301	2DS2*00101	0.94	0.28	<10-5
3DL1*002	2DS4*00101	0.99	0.27	<10-5
2DL3*00201	2DL1*00302	-0.99	0.26	<10-5
3DL1*01502	3DL2*00201	0.77	0.26	<10-5
2DL3*00101	2DL1*00201	-0.99	0.24	<10-5
2DL4*00103	3DL2*00901	0.8	0.24	<10-5
2DL4*00603	3DL2*008	0.95	0.22	<10-5
2DL4*00603	3DL1*00701	0.91	0.22	<10-5
2DS2*00101	2DL5*00201	0.86	0.22	<10-5
2DS2*00101	2DL1*00302	-0.96	0.21	<10-5
2DL4*00103	3DL1*02001	0.98	0.2	<10-5
2DS2*00101	2DS3*00103	0.79	0.2	<10-5
